# Supplementary material for: Overexpression of LtKNOX1 from Lilium tsingtauense in Nicotiana benthamiana affects the development of leaf morphology
Source: Plant Signal Behav. 2022 Feb 10;17(1):2031783. doi: 10.1080/15592324.2022.2031783 (PMC9176240; doi:10.1080/15592324.2022.2031783)
Supplement: Supplemental Material [file KPSB_A_2031783_SM9287.zip]

Archive with 9 entries (9 files):
- Supplemental Figure S1.docx
- Supplemental Figure S2.docx
- Supplemental Table S1.docx
- Supplemental Table S2.docx
- Supplemental Table S3.docx
- Supplemental Table S4.xlsx
- Supplemental Table S5.xlsx
- Supplemental Table S6.xlsx
- Supplemental Table S7.xlsx
