# Supplementary material for: Overexpression of LtKNOX1 from Lilium tsingtauense in Nicotiana benthamiana affects the development of leaf morphology
Source: Plant Signal Behav. 2022 Feb 10;17(1):2031783. doi: 10.1080/15592324.2022.2031783 (PMC9176240; doi:10.1080/15592324.2022.2031783)
Supplement: Supplemental Material [file KPSB_A_2031783_SM9287.zip › Supplemental Table S4.xlsx]

## Sheet: Raw data qRT-PCR Fig. 3a
Relative expression of LtKNOX1 in Lilium tsingtauense
	SAM	Young Leaf	Mature Leaf	Young flower bud	Petal	Fruit	Stem
	7.15	0.72	0.89	7.32375	1	0.371365	14.9866
	6.43837	1.34	0.48	9.29156	1	0.17	16.4871
	5.97458	1.00724	0.68	8.75762	1	0.284659	15.7615
Mean	6.52098	1.02241	0.683333	8.45765	1	0.275341	15.745
SD	0.592048	0.310278	0.20502	1.01762	0	0.101005	0.750365
ANOVA
Relative expression of LtKNOX1 in Lilium tsingtauense
			ss	df	ms	F	Sig.
Between Group (Combined)			606.887	6	101.148	337.184	0
	Linear Term	Weighted	487.958	1	487.958	1626.64	0
		Deviation	118.929	5	23.786	79.292	0
Within Groups			4.2	14	0.3
Total			611.087	20
ANOVA
LSD
(I) Tissue	(J) Tissue	P-Value	95% Confidence Interval for Mean
Stem	Young flower bud	0	6.3299	8.2482
	SAM	0	8.2675	10.1858
	Young Leaf	0	13.7642	15.6825
	Petal	0	13.7875	15.7058
	Mature Leaf	0	14.1042	16.0225
	Fruit	0	14.5131	16.4314
Young flower bud	Stem	0	-8.2482	-6.3299
	SAM	0.001	0.9785	2.8968
	Young Leaf	0	6.4752	8.3935
	Petal	0	6.4985	8.4168
	Mature Leaf	0	6.8152	8.7335
	Fruit	0	7.2241	9.1424
SAM	Stem	0	-10.1858	-8.2675
	Young flower bud	0.001	-2.8968	-0.9785
	Young Leaf	0	4.5375	6.4558
	Petal	0	4.5609	6.4791
	Mature Leaf	0	4.8775	6.7958
	Fruit	0	5.2864	7.2047
Young Leaf	Stem	0	-15.6825	-13.7642
	Young flower bud	0	-8.3935	-6.4752
	SAM	0	-6.4558	-4.5375
	Petal	0.959	-0.9358	0.9825
	Mature Leaf	0.46	-0.6191	1.2991
	Fruit	0.116	-0.2102	1.708
Petal	Stem	0	-15.7058	-13.7875
	Young flower bud	0	-8.4168	-6.4985
	SAM	0	-6.4791	-4.5609
	Young Leaf	0.959	-0.9825	0.9358
	Mature Leaf	0.49	-0.6425	1.2758
	Fruit	0.127	-0.2336	1.6847
Mature Leaf	Stem	0	-16.0225	-14.1042
	Young flower bud	0	-8.7335	-6.8152
	SAM	0	-6.7958	-4.8775
	Young Leaf	0.46	-1.2991	0.6191
	Petal	0.49	-1.2758	0.6425
	Fruit	0.376	-0.5502	1.368
Fruit	Stem	0	-16.4314	-14.5131
	Young flower bud	0	-9.1424	-7.2241
	SAM	0	-7.2047	-5.2864
	Young Leaf	0.116	-1.708	0.2102
	Petal	0.127	-1.6847	0.2336
	Mature Leaf	0.376	-1.368	0.5502
* The significant level is 0.05.

## Sheet: Raw data qRT-PCR Fig. 4b
Relative expression of LtKNOX1 in WT and transformants
	LtKNOX1
	WT	OE#1	OE#2	OE#3
	1	4.3358	10.9768	27.2037
	1	3.86334	13.6068	25.6811
	1	3.63589	12.6545	27.0776
Mean	1	3.94501	12.4127	26.6541
SD	0	0.357032	1.33153	0.84502
ANOVA
Relative expression of LtKNOX1 in tobacco
			ss	df	ms	F	Sig.
Between Group (Combined)			1190.46	3	396.82	607.108	0
	Linear Term	Weighted	1094.74	1	1094.74	1674.88	0
		Deviation	95.716	2	47.858	73.22	0
Within Groups			5.229	8	0.654
Total			1195.69	11
ANOVA
LSD
(I) lines	(J) lines	P-Value	95% Confidence Interval for Mean
			Lower Bound	Upper Bound
OE#3	OE#2	0	12.7192	15.7637
	OE#1	0	21.1869	24.2313
	WT	0	24.1319	27.1764
OE#2	OE#3	0	-15.7637	-12.7192
	OE#1	0	6.9455	9.9899
	WT	0	9.8905	12.9349
OE#1	OE#3	0	-24.2313	-21.1869
	OE#2	0	-9.9899	-6.9455
	WT	0.002	1.4228	4.4672
WT	OE#3	0	-27.1764	-24.1319
	OE#2	0	-12.9349	-9.8905
	OE#1	0.002	-4.4672	-1.4228
* The significant level is 0.05.

## Sheet: Raw data qRT-PCR Fig. 8
Relative expression of genes in Wt and transformants
AS1
	WT	OE#1	OE#2	OE#3
	1	0.864866	0.306661	0.0820086
	1	0.816023	0.31695	0.0518804
	1	0.696324	0.256053	0.0709964
Mean	1	0.792404	0.293222	0.0682951
SD	0	0.086718	0.0325973	0.0152447
PIN1
	WT	OE#9	OE#6	OE#2
	1	0.379866	0.190785	0.127343
	1	0.477573	0.181393	0.146848
	1	0.595195	0.178639	0.121895
Mean	1	0.484211	0.183605	0.132028
SD	0	0.107818	0.00636808	0.0131196
GA20ox
	WT	OE#9	OE#6	OE#2
	1	0.629586	0.353793	0.0873332
	1	0.554211	0.33304	0.0980736
	1	0.688037	0.291559	0.0790897
Mean	1	0.623945	0.326131	0.0881655
SD	0	0.0670909	0.0316871	0.00951932
CUC2
	WT	OE#9	OE#6	OE#2
	1	0.462474	0.17094	0.0611524
	1	0.53402	0.196364	0.080683
	1	0.372606	0.293256	0.040032
Mean	1	0.456367	0.220187	0.0606225
SD	0	0.0808799	0.0645438	0.0203307
CLV1
	WT	OE#9	OE#6	OE#2
	1	0.0746473	0.0415426	0.0131625
	1	0.101171	0.0629094	0.0259588
	1	0.0821078	0.136306	0.0335169
Mean	1	0.0859754	0.0802525	0.0242128
SD	0	0.0136784	0.049705	0.0102889
WUS
	WT	OE#9	OE#6	OE#2
	1	8.23362	4.42046	29.6065
	1	7.54146	5.74341	30.114
	1	8.14605	5.09915	31.8894
Mean	1	7.97371	5.08767	30.5366
SD	0	0.376893	0.661554	1.19868

## Sheet: Variance-Fig. 8
Relative expression of genes in Wt and transformants
AS1										CUC2
ANOVA										ANOVA
			ss	df	ms	F	Sig.						ss	df	ms	F	Sig.
Between Group (Combined)			1.676	3	0.559	253.524	0			Between Group (Combined)			1.518	3	0.506	181.995	0
	Linear Term	Weighted	1.628	1	1.628	738.677	0				Linear Term	Weighted	1.399	1	1.399	503.318	0
		Deviation	0.048	2	0.024	10.948	0.005					Deviation	0.119	2	0.059	21.334	0.001
Within Groups			0.018	8	0.002					Within Groups			0.022	8	0.003
Total			1.694	11						Total			1.54	11
ANOVA										ANOVA
LSD										LSD
(I) lines	(J) lines	P-Value	95% Confidence Interval for Mean							(I) lines	(J) lines	P-Value	95% Confidence Interval for Mean
			Lower Bound	Upper Bound									Lower Bound	Upper Bound
WT	OE#1	0.001	0.1192	0.296						WT	OE#1	0	0.4444	0.6429
	OE#2	0	0.6184	0.7952							OE#2	0	0.6805	0.8791
	OE#3	0	0.8433	1.0201							OE#3	0	0.8401	1.0387
OE#1	WT	0.001	-0.296	-0.1192						OE#1	WT	0	-0.6429	-0.4444
	OE#2	0	0.4108	0.5876							OE#2	0.001	0.1369	0.3355
	OE#3	0	0.6357	0.8125							OE#3	0	0.2965	0.495
OE#2	WT	0	-0.7952	-0.6184						OE#2	WT	0	-0.8791	-0.6805
	OE#1	0	-0.5876	-0.4108							OE#1	0.001	-0.3355	-0.1369
	OE#3	0	0.1365	0.3133							OE#3	0.006	0.0603	0.2588
OE#3	WT	0	-1.0201	-0.8433						OE#3	WT	0	-1.0387	-0.8401
	OE#1	0	-0.8125	-0.6357							OE#1	0	-0.495	-0.2965
	OE#2	0	-0.3133	-0.1365							OE#2	0.006	-0.2588	-0.0603
* The significant level is 0.05.										* The significant level is 0.05.
PIN1										CLV1
ANOVA										ANOVA
			ss	df	ms	F	Sig.						ss	df	ms	F	Sig.
Between Group (Combined)			1.427	3	0.476	160.76	0			Between Group (Combined)			1.98	3	0.66	955.483	0
	Linear Term	Weighted	1.265	1	1.265	427.609	0				Linear Term	Weighted	1.29	1	1.29	1867.81	0
		Deviation	0.162	2	0.081	27.336	0					Deviation	0.69	2	0.345	499.318	0
Within Groups			0.024	8	0.003					Within Groups			0.006	8	0.001
Total			1.451	11						Total			1.986	11
ANOVA										ANOVA
LSD										LSD
(I) lines	(J) lines	P-Value	95% Confidence Interval for Mean							(I) lines	(J) lines	P-Value	95% Confidence Interval for Mean
			Lower Bound	Upper Bound									Lower Bound	Upper Bound
WT	OE#1	0	0.4134	0.6182						WT	OE#1	0	0.8645	0.9635
	OE#2	0	0.714	0.9188							OE#2	0	0.8703	0.9692
	OE#3	0	0.7655	0.9704							OE#3	0	0.9263	1.0253
OE#1	WT	0	-0.6182	-0.4134						OE#1	WT	0	-0.9635	-0.8645
	OE#2	0	0.1982	0.403							OE#2	0.796	-0.0438	0.0552
	OE#3	0	0.2498	0.4546							OE#3	0.021	0.0123	0.1113
OE#2	WT	0	-0.9188	-0.714						OE#2	WT	0	-0.9692	-0.8703
	OE#1	0	-0.403	-0.1982							OE#1	0.796	-0.0552	0.0438
	OE#3	0.279	-0.0508	0.154							OE#3	0.031	0.0065	0.1055
OE#3	WT	0	-0.9704	-0.7655						OE#3	WT	0	-1.0253	-0.9263
	OE#1	0	-0.4546	-0.2498							OE#1	0.021	-0.1113	-0.0123
	OE#2	0.279	-0.154	0.0508							OE#2	0.031	-0.1055	-0.0065
* The significant level is 0.05.										* The significant level is 0.05.
GA20ox										WUS
ANOVA										ANOVA
			ss	df	ms	F	Sig.						ss	df	ms	F	Sig.
Between Group (Combined)			1.395	3	0.465	332.27	0			Between Group (Combined)			1577.11	3	525.704	1042.78	0
	Linear Term	Weighted	1.38	1	1.38	986.55	0				Linear Term	Weighted	1255.72	1	1255.72	2490.85	0
		Deviation	0.014	2	0.007	5.13	0.037					Deviation	321.388	2	160.694	318.751	0
Within Groups			0.011	8	0.001					Within Groups			4.033	8	0.504
Total			1.406	11						Total			1581.15	11
ANOVA										ANOVA
LSD										LSD
(I) lines	(J) lines	P-Value	95% Confidence Interval for Mean							(I) lines	(J) lines	P-Value	95% Confidence Interval for Mean
			Lower Bound	Upper Bound									Lower Bound	Upper Bound
WT	OE#1	0	0.3056	0.4465						WT	OE#1	0	21.2261	23.8998
	OE#2	0	0.6034	0.7443							OE#2	0	24.1121	26.7858
	OE#3	0	0.8414	0.9823							OE#3	0	28.1998	30.8735
OE#1	WT	0	-0.4465	-0.3056						OE#1	WT	0	-23.8998	-21.2261
	OE#2	0	0.2274	0.3682							OE#2	0.001	1.5492	4.2229
	OE#3	0	0.4654	0.6062							OE#3	0	5.6368	8.3106
OE#2	WT	0	-0.7443	-0.6034						OE#2	WT	0	-26.7858	-24.1121
	OE#1	0	-0.3682	-0.2274							OE#1	0.001	-4.2229	-1.5492
	OE#3	0	0.1675	0.3084							OE#3	0	2.7508	5.4245
OE#3	WT	0	-0.9823	-0.8414						OE#3	WT	0	-30.8735	-28.1998
	OE#1	0	-0.6062	-0.4654							OE#1	0	-8.3106	-5.6368
	OE#2	0	-0.3084	-0.1675							OE#2	0	-5.4245	-2.7508
* The significant level is 0.05.										* The significant level is 0.05.
