# Supplementary material for: Overexpression of LtKNOX1 from Lilium tsingtauense in Nicotiana benthamiana affects the development of leaf morphology
Source: Plant Signal Behav. 2022 Feb 10;17(1):2031783. doi: 10.1080/15592324.2022.2031783 (PMC9176240; doi:10.1080/15592324.2022.2031783)
Supplement: Supplemental Material [file KPSB_A_2031783_SM9287.zip › Supplemental Table S5.xlsx]

## Sheet: Table 2 & Table3 Raw data
Before flattening											Before flattening
leaf length											leaf width
	30D-WT	30D-OE#1	30D-OE#2	50D-WT	50D-OE#1	50D-OE#2	70D-WT	70D-OE#1	70D-OE#2			30D-WT	30D-OE#1	30D-OE#2	50D-WT	50D-OE#1	50D-OE#2	70D-WT	70D-OE#1	70D-OE#2
	2.244	2.208	2.23	3.6	3.6	3.625	4.01	3.996	4.159			1.85	1.85	1.742	2.8	2.8	2.12	3.25	3	2.3
	2.45	2.319	2.345	3.58	3.75	3.7	3.79	3.98	3.94			1.79	1.75	1.68	2.75	2.72	2.35	3.19	2.82	2.41
	2.246	2.317	2.419	3.64	3.59	3.612	3.89	3.91	4.032			1.92	1.825	1.72	2.95	2.68	2.24	3.28	2.85	2.23
	2.31	2.245	2.3	3.748	3.65	3.724	3.95	3.833	3.91			1.83	1.731	1.701	2.67	2.525	2.069	3.206	2.81	2.31
	2.33	2.21	2.19	3.592	3.625	3.605	4.02	3.809	3.86			1.805	1.627	1.651	2.659	2.532	2.16	3.209	2.56	2.405
	2.05	2.15	2.05	3.64	3.703	3.646	3.713	4.27	4.326			1.65	1.775	1.725	2.798	2.664	2.15	3.315	2.621	2.347
	2.256	2.257	2.44	3.516	3.618	3.521	3.85	4.16	4.311			1.74	1.723	1.706	2.95	2.679	2.45	3.214	2.67	2.525
	2.37	2.19	2.18	3.705	3.697	3.825	3.94	3.865	4.402			1.804	1.741	1.59	2.943	2.76	2.248	3.208	2.706	2.413
	2.48	2.34	2.26	3.629	3.755	3.714	3.851	4.01	4.33			1.71	1.52	1.62	2.56	2.74	2.36	3.167	2.79	2.489
	2.409	2.281	2.3	3.57	3.563	3.609	4.32	3.952	4.243			1.697	1.63	1.71	2.74	2.826	2.259	3.26	2.92	2.36
Mean	2.3145	2.2517	2.2714	3.622	3.6551	3.6581	3.9334	3.9785	4.1513		Mean	1.7796	1.7172	1.6845	2.782	2.6926	2.2406	3.2299	2.7747	2.3789
SD	0.125196	0.0626455	0.116955	0.0671234	0.0675779	0.0846384	0.16597	0.144296	0.200344		SD	0.0806835	0.0994941	0.0492437	0.134451	0.101058	0.119797	0.0451552	0.136005	0.0886923
Before flattening
Leaf Index
	30D-WT	30D-OE#1	30D-OE#2	50D-WT	50D-OE#1	50D-OE#2	70D-WT	70D-OE#1	70D-OE#2
	1.21297	1.19351	1.28014	1.28571	1.28571	1.70991	1.23385	1.332	1.80826
	1.36872	1.32514	1.39583	1.30182	1.37868	1.57447	1.18809	1.41135	1.63485
	1.16979	1.26959	1.4064	1.2339	1.33955	1.6125	1.18598	1.37193	1.80807
	1.2623	1.29694	1.35215	1.40375	1.44554	1.7999	1.23206	1.36406	1.69264
	1.29086	1.35833	1.32647	1.35088	1.43167	1.66898	1.25273	1.48789	1.60499
	1.24242	1.21127	1.18841	1.30093	1.39002	1.69581	1.12006	1.62915	1.8432
	1.29655	1.30992	1.43025	1.19186	1.3505	1.43714	1.19788	1.55805	1.70733
	1.31375	1.2579	1.37107	1.25892	1.33949	1.70151	1.22818	1.42831	1.82429
	1.45029	1.53947	1.39506	1.41758	1.37044	1.57373	1.21598	1.43728	1.73965
	1.41956	1.39939	1.34503	1.30292	1.26079	1.59761	1.32515	1.35342	1.79788
Mean	1.30272	1.31615	1.34908	1.30483	1.35924	1.63716	1.218	1.43734	1.74612
SD	0.0888695	0.100372	0.0713076	0.0706407	0.0578286	0.10028	0.0528746	0.0957207	0.0834122
After flattening											After flattening
leaf length											leaf width
	30D-WT	30D-OE#1	30D-OE#2	50D-WT	50D-OE#1	50D-OE#2	70D-WT	70D-OE#1	70D-OE#2			30D-WT	30D-OE#1	30D-OE#2	50D-WT	50D-OE#1	50D-OE#2	70D-WT	70D-OE#1	70D-OE#2
	2.246	2.228	2.234	3.605	3.62	3.635	4.05	4.04	4.164			1.854	1.865	1.761	2.802	2.91	2.34	3.26	3.312	2.645
	2.454	2.345	2.362	3.59	3.753	3.74	3.81	4.026	3.952			1.795	1.77	1.7002	2.754	2.815	2.65	3.2	3.152	2.64
	2.25	2.327	2.425	3.645	3.62	3.642	3.902	3.997	4.035			1.924	1.838	1.736	2.954	2.778	2.431	3.29	3.148	3.015
	2.312	2.247	2.345	3.749	3.684	3.75	3.954	3.841	3.923			1.835	1.75	1.715	2.672	2.605	2.261	3.21	3.101	2.804
	2.334	2.213	2.21	3.596	3.627	3.635	4.067	3.939	3.915			1.808	1.632	1.674	2.663	2.665	2.345	3.21	2.934	3.16
	2.054	2.154	2.084	3.645	3.713	3.661	3.716	4.3	4.345			1.657	1.79	1.741	2.801	2.725	2.394	3.316	2.934	2.874
	2.258	2.259	2.461	3.518	3.637	3.542	3.86	4.25	4.357			1.745	1.748	1.724	2.953	2.813	2.745	3.215	3.003	3.124
	2.372	2.21	2.22	3.708	3.712	3.85	3.954	3.959	4.41			1.806	1.741	1.61	2.946	2.802	2.465	3.212	3.042	3.205
	2.483	2.345	2.285	3.631	3.778	3.767	3.854	4.012	4.345			1.715	1.551	1.632	2.602	2.82	2.614	3.17	3.13	3.015
	2.41	2.283	2.33	3.581	3.571	3.623	4.328	4.02	4.259			1.7023	1.645	1.724	2.745	2.914	2.471	3.264	3.204	2.85
Mean	2.3173	2.2611	2.2956	3.6268	3.6715	3.6845	3.9495	4.0384	4.1705		Mean	1.78413	1.733	1.70172	2.7892	2.7847	2.4716	3.2347	3.096	2.9332
SD	0.124941	0.063766	0.112476	0.0657602	0.0667321	0.090009	0.170156	0.130869	0.198202		SD	0.0798385	0.0970189	0.0488142	0.127705	0.0977026	0.153574	0.0455584	0.119905	0.2031
After flattening
Leaf Index
	30D-WT	30D-OE#1	30D-OE#2	50D-WT	50D-OE#1	50D-OE#2	70D-WT	70D-OE#1	70D-OE#2
	1.21143	1.19464	1.2686	1.28658	1.24399	1.55342	1.24233	1.21981	1.57429
	1.36713	1.32486	1.38925	1.30356	1.33321	1.41132	1.19063	1.27728	1.49697
	1.16944	1.26605	1.39689	1.23392	1.3031	1.49815	1.18602	1.2697	1.33831
	1.25995	1.284	1.36735	1.40307	1.4142	1.65856	1.23178	1.23863	1.39907
	1.29093	1.356	1.32019	1.35036	1.36098	1.55011	1.26698	1.34254	1.23892
	1.23959	1.20335	1.19701	1.30132	1.36257	1.52924	1.12063	1.46558	1.51183
	1.29398	1.29233	1.42749	1.19133	1.29293	1.29035	1.20062	1.41525	1.39469
	1.3134	1.26939	1.37888	1.25866	1.32477	1.56187	1.23101	1.30145	1.37598
	1.44781	1.51193	1.40012	1.39547	1.33972	1.44109	1.21577	1.28179	1.44113
	1.41573	1.38784	1.35151	1.30455	1.22546	1.46621	1.32598	1.25468	1.49439
Mean	1.30094	1.30904	1.34973	1.30288	1.32009	1.49603	1.22117	1.30667	1.42656
SD	0.0883064	0.0933414	0.070169	0.0669076	0.0564559	0.10081	0.0542315	0.0789384	0.0978613
leaf length(Increase rate)
	30D-WT	30D-OE#1	30D-OE#2	50D-WT	50D-OE#1	50D-OE#2	70D-WT	70D-OE#1	70D-OE#2
	0.000891266	0.00905797	0.00179372	0.00138889	0.00555556	0.00275862	0.00997506	0.011011	0.00120221
	0.00163265	0.0112117	0.00724947	0.0027933	0.0008	0.0108108	0.00527704	0.0115578	0.00304569
	0.00178094	0.00431593	0.00248036	0.00137363	0.00835655	0.00830565	0.00308483	0.0222506	0.000744048
	0.000865801	0.000890869	0.0195652	0.000266809	0.00931507	0.00698174	0.00101266	0.00208714	0.00332481
	0.00171674	0.00135747	0.00913242	0.00111359	0.000551724	0.00832178	0.0116915	0.0341297	0.0142487
	0.00195122	0.00186047	0.0165854	0.00137363	0.00270051	0.0041141	0.000807972	0.00702576	0.00439205
	0.000886525	0.000886132	0.00860656	0.000568828	0.00525152	0.00596421	0.0025974	0.0216346	0.0106704
	0.000843882	0.00913242	0.0183486	0.000809717	0.00405734	0.00653595	0.0035533	0.0243208	0.00181736
	0.00120968	0.00213675	0.0110619	0.000551116	0.00612517	0.0142703	0.000779018	0.000498753	0.0034642
	0.00041511	0.000876808	0.0130435	0.00308123	0.0022453	0.00387919	0.00185185	0.0172065	0.00377092
Mean	0.00121938	0.00417265	0.0107867	0.00133207	0.00449587	0.00719424	0.00406307	0.0151723	0.00466804
SD	0.000516453	0.0040536	0.0061726	0.000933883	0.00298467	0.0034609	0.00385226	0.0106581	0.00434767
leaf width（Increase rate）
	30D-WT	30D-OE#1	30D-OE#2	50D-WT	50D-OE#1	50D-OE#2	70D-WT	70D-OE#1	70D-OE#2
	0.00216216	0.00810811	0.010907	0.000714286	0.0392857	0.103774	0.00307692	0.104	0.15
	0.0027933	0.0114286	0.0120238	0.00145455	0.0349265	0.12766	0.0031348	0.11773	0.0954357
	0.00208333	0.00712329	0.00930233	0.00135593	0.0365672	0.0852679	0.00304878	0.104561	0.352018
	0.00273224	0.0109763	0.00823045	0.000749064	0.0316832	0.0927985	0.00124766	0.103559	0.213853
	0.00166205	0.00307314	0.013931	0.00150432	0.0525276	0.0856481	0.000311624	0.146094	0.313929
	0.00424242	0.0084507	0.00927536	0.00107219	0.0228979	0.113488	0.000301659	0.11942	0.224542
	0.00287356	0.0145096	0.010551	0.00101695	0.0500187	0.120408	0.000311139	0.124719	0.237228
	0.00110865	0	0.0125786	0.00101937	0.0152174	0.0965302	0.00124688	0.124169	0.328222
	0.00292398	0.0203947	0.00740741	0.0164062	0.0291971	0.107627	0.000947269	0.121864	0.21133
	0.00312316	0.00920245	0.00818713	0.00182482	0.0311394	0.0938468	0.00122699	0.0972603	0.207627
Mean	0.00257049	0.00932669	0.0102394	0.00271177	0.0343461	0.102705	0.00148537	0.116338	0.233418
SD	0.000866649	0.00567372	0.00213181	0.00482435	0.0112878	0.0144818	0.00117025	0.0144419	0.0796957

## Sheet: Fig. 4c data
Leaf Index
	30D-WT	30D-OE#1	30D-OE#2	50D-WT	50D-OE#1	50D-OE#2	70D-WT	70D-OE#1	70D-OE#2
Mean	1.30094	1.30904	1.34973	1.30288	1.32009	1.49603	1.22117	1.30667	1.42656
SD	0.0883064	0.0933414	0.070169	0.0669076	0.0564559	0.10081	0.0542315	0.0789384	0.0978613
Longitudinal Curvature（%）
	30D-WT	30D-OE#1	30D-OE#2	50D-WT	50D-OE#1	50D-OE#2	70D-WT	70D-OE#1	70D-OE#2
Mean	-0.0013	-0.005373	-0.0116933	-0.0013	-0.0185833	-0.0245973	-0.000986671	-0.0290889	-0.0311546
SD	0.000674949	0.00168708	0.00531059	0.000948683	0.00451284	0.00491742	0.00155607	0.00542332	0.00783221
Transverse Curvature（%）
	30D-WT	30D-OE#1	30D-OE#2	50D-WT	50D-OE#1	50D-OE#2	70D-WT	70D-OE#1	70D-OE#2
Mean	-0.00257049	-0.00897562	-0.0102394	-0.00271177	-0.0343461	-0.102705	-0.00148537	-0.116338	-0.236898
SD	0.000866649	0.00256901	0.00213181	0.00482435	0.0112878	0.0144818	0.00117024	0.0144419	0.0360304

## Sheet: Fig. 4 Raw data 1
Leaf Index
	30D-WT	30D-OE#1	30D-OE#2	50D-WT	50D-OE#1	50D-OE#2	70D-WT	70D-OE#1	70D-OE#2
	1.21143	1.19464	1.2686	1.28658	1.24399	1.55342	1.24233	1.21981	1.57429
	1.36713	1.32486	1.38925	1.30356	1.33321	1.41132	1.19063	1.27728	1.49697
	1.16944	1.26605	1.39689	1.23392	1.3031	1.49815	1.18602	1.2697	1.33831
	1.25995	1.284	1.36735	1.40307	1.4142	1.65856	1.23178	1.23863	1.39907
	1.29093	1.356	1.32019	1.35036	1.36098	1.55011	1.26698	1.34254	1.23892
	1.23959	1.20335	1.19701	1.30132	1.36257	1.52924	1.12063	1.46558	1.51183
	1.29398	1.29233	1.42749	1.19133	1.29293	1.29035	1.20062	1.41525	1.39469
	1.3134	1.26939	1.37888	1.25866	1.32477	1.56187	1.23101	1.30145	1.37598
	1.44781	1.51193	1.40012	1.39547	1.33972	1.44109	1.21577	1.28179	1.44113
	1.41573	1.38784	1.35151	1.30455	1.22546	1.46621	1.32598	1.25468	1.49439
Mean	1.30094	1.30904	1.34973	1.30288	1.32009	1.49603	1.22117	1.30667	1.42656
SD	0.0883064	0.0933414	0.070169	0.0669076	0.0564559	0.10081	0.0542315	0.0789384	0.0978613
Longitudinal Curvature（%）
	30D-WT	30D-OE#1	30D-OE#2	50D-WT	50D-OE#1	50D-OE#2	70D-WT	70D-OE#1	70D-OE#2
	-0.001	-0.00518341	-0.0108597	-0.001	-0.0158333	-0.0258462	0	-0.0388889	-0.021727
	-0.002	-0.00516078	-0.00724947	-0.003	-0.017	-0.0322581	-0.000238663	-0.035	-0.0277778
	-0.002	-0.00279218	-0.00248036	-0.001	-0.017	-0.0240385	0	-0.022	-0.0271084
	-0.001	-0.00643939	-0.0195652	0	-0.016	-0.0203704	-0.00165432	-0.03	-0.0347962
	-0.002	-0.00498084	-0.00913242	-0.001	-0.025	-0.0196721	-0.00298507	-0.034	-0.0347682
	-0.002	-0.0088	-0.0165854	-0.001	-0.019	-0.0206829	-0.00290557	-0.028	-0.0444785
	-0.001	-0.00544747	-0.00860656	-0.001	-0.025	-0.0239875	-0.00311688	-0.024	-0.0418006
	-0.001	-0.00441767	-0.0183486	-0.001	-0.024	-0.0220927	0.00126904	-0.024	-0.0320972
	-0.001	-0.00681818	-0.0110619	-0.001	-0.013	-0.0229299	-0.000235239	-0.027	-0.0236686
	0	-0.00369004	-0.0130435	-0.003	-0.014	-0.0340946	0	-0.028	-0.0233236
Mean	-0.0013	-0.005373	-0.0116933	-0.0013	-0.0185833	-0.0245973	-0.000986671	-0.0290889	-0.0311546
SD	0.000674949	0.00168708	0.00531059	0.000948683	0.00451284	0.00491742	0.00155607	0.00542332	0.00783221
Transverse Curvature（%）
	30D-WT	30D-OE#1	30D-OE#2	50D-WT	50D-OE#1	50D-OE#2	70D-WT	70D-OE#1	70D-OE#2
	-0.00216216	-0.0111607	-0.010907	-0.000714286	-0.0392857	-0.103774	-0.00307692	-0.104	-0.228516
	-0.0027933	-0.00752212	-0.0120238	-0.00145455	-0.0349265	-0.12766	-0.0031348	-0.11773	-0.215449
	-0.00208333	-0.012766	-0.00930233	-0.00135593	-0.0365672	-0.0852679	-0.00304878	-0.104561	-0.240741
	-0.00273224	-0.00877193	-0.00823045	-0.000749064	-0.0316832	-0.0927985	-0.00124766	-0.103559	-0.213853
	-0.00166205	-0.00605013	-0.013931	-0.00150432	-0.0525276	-0.0856481	-0.000311624	-0.146094	-0.261477
	-0.00424242	-0.00840708	-0.00927536	-0.00107219	-0.0228979	-0.113488	-0.000301659	-0.11942	-0.224542
	-0.00287356	-0.00731707	-0.010551	-0.00101695	-0.0500187	-0.120408	-0.000311139	-0.124719	-0.237228
	-0.00110865	-0.0134199	-0.0125786	-0.00101937	-0.0152174	-0.0965302	-0.00124688	-0.124169	-0.328222
	-0.00292398	-0.00685225	-0.00740741	-0.0164063	-0.0291971	-0.107627	-0.000947269	-0.121864	-0.21133
	-0.00312316	-0.00748899	-0.00818713	-0.00182482	-0.0311394	-0.0938468	-0.00122699	-0.0972603	-0.207627
Mean	-0.00257049	-0.00897562	-0.0102394	-0.00271177	-0.0343461	-0.102705	-0.00148537	-0.116338	-0.236898
SD	0.000866649	0.00256901	0.00213181	0.00482435	0.0112878	0.0144818	0.00117024	0.0144419	0.0360304

## Sheet: Fig. 4 Variance
Leaf Index
30D-WT	30D-OE#1	30D-OE#2							50D-WT	50D-OE#1	50D-OE#2							70D-WT	70D-OE#1	70D-OE#2
ANOVA									ANOVA									ANOVA
			ss	df	ms	F	Sig.					ss	df	ms	F	Sig.					ss	df	ms	F	Sig.
Between Group (Combined)			0.015	2	0.007	1.008	0.378		Between Group (Combined)			0.232	2	0.116	19.524	0		Between Group (Combined)			0.21	2	0.105	16.715	0
	Linear Term	Weighted	0.013	1	0.013	1.719	0.201			Linear Term	Weighted	0.188	1	0.188	31.684	0			Linear Term	Weighted	0.208	1	0.208	33.124	0
		Deviation	0.002	1	0.002	0.297	0.59				Deviation	0.044	1	0.044	7.365	0.011				Deviation	0.002	1	0.002	0.307	0.584
Within Groups			0.196	27	0.007				Within Groups			0.16	27	0.006				Within Groups			0.17	27	0.006
Total			0.211	29					Total			0.392	29					Total			0.38	29
LSD									LSD									LSD
(I) lines	(J) lines	P-Value	95% Confidence Interval for Mean						(I) lines	(J) lines	P-Value	95% Confidence Interval for Mean						(I) lines	(J) lines	P-Value	95% Confidence Interval for Mean
			Lower Bound	Upper Bound								Lower Bound	Upper Bound								Lower Bound	Upper Bound
OE#2	OE#1	0.269	-0.0352	0.1212					OE#2	OE#1	0	0.1073	0.2487					OE#2	OE#1	0.002	0.0463	0.1917
	WT	0.201	-0.0282	0.1282						WT	0	0.1233	0.2647						WT	0	0.1313	0.2767
OE#1	OE#2	0.269	-0.1212	0.0352					OE#1	OE#2	0	-0.2487	-0.1073					OE#1	OE#2	0.002	-0.1917	-0.0463
	WT	0.856	-0.0712	0.0852						WT	0.646	-0.0547	0.0867						WT	0.024	0.0123	0.1577
WT	OE#2	0.201	-0.1282	0.0282					WT	OE#2	0	-0.2647	-0.1233					WT	OE#2	0	-0.2767	-0.1313
	OE#1	0.856	-0.0852	0.0712						OE#1	0.646	-0.0867	0.0547						OE#1	0.024	-0.1577	-0.0123
* The significant level is 0.05.									* The significant level is 0.05.									* The significant level is 0.05.
Longitudinal Curvature（%）
30D-WT	30D-OE#1	30D-OE#2							50D-WT	50D-OE#1	50D-OE#2							70D-WT	70D-OE#1	70D-OE#2
ANOVA									ANOVA									ANOVA
			ss	df	ms	F	Sig.					ss	df	ms	F	Sig.					ss	df	ms	F	Sig.
Between Group (Combined)			0.001	2	0	24.743	0		Between Group (Combined)			0.003	2	0.001	98.573	0		Between Group (Combined)			0.006	2	0.003	94.566	0
	Linear Term	Weighted	0.001	1	0.001	48.623	0			Linear Term	Weighted	0.003	1	0.003	182.814	0			Linear Term	Weighted	0.005	1	0.005	151.63	0
		Deviation	0	1	0	0.863	0.361				Deviation	0	1	0	14.333	0.001				Deviation	0.001	1	0.001	37.502	0
Within Groups			0	27	0				Within Groups			0	27	0				Within Groups			0.001	27	0
Total			0.001	29					Total			0.003	29					Total			0.007	29
LSD									LSD									LSD
(I) lines	(J) lines	P-Value	95% Confidence Interval for Mean						(I) lines	(J) lines	P-Value	95% Confidence Interval for Mean						(I) lines	(J) lines	P-Value	95% Confidence Interval for Mean
			Lower Bound	Upper Bound								Lower Bound	Upper Bound								Lower Bound	Upper Bound
WT	OE#1	0.012	0.0009	0.0071					WT	OE#1	0	0.0138	0.0208					WT	OE#1	0	0.0232	0.0332
	OE#2	0	0.0073	0.0135						OE#2	0	0.0198	0.0268						OE#2	0	0.0253	0.0353
OE#1	WT	0.012	-0.0071	-0.0009					OE#1	WT	0	-0.0208	-0.0138					OE#1	WT	0	-0.0332	-0.0232
	OE#2	0	0.0033	0.0095						OE#2	0.002	0.0025	0.0095						OE#2	0.401	-0.0029	0.0071
OE#2	WT	0	-0.0135	-0.0073					OE#2	WT	0	-0.0268	-0.0198					OE#2	WT	0	-0.0353	-0.0253
	OE#1	0	-0.0095	-0.0033						OE#1	0.002	-0.0095	-0.0025						OE#1	0.401	-0.0071	0.0029
* The significant level is 0.05.									* The significant level is 0.05.									* The significant level is 0.05.
Transverse Curvature（%）
30D-WT	30D-OE#1	30D-OE#2							50D-WT	50D-OE#1	50D-OE#2							70D-WT	70D-OE#1	70D-OE#2
ANOVA									ANOVA									ANOVA
			ss	df	ms	F	Sig.					ss	df	ms	F	Sig.					ss	df	ms	F	Sig.
Between Group (Combined)			0	2	0	38.828	0		Between Group (Combined)			0.052	2	0.026	218.232	0		Between Group (Combined)			0.278	2	0.139	277.845	0
	Linear Term	Weighted	0	1	0	67.864	0			Linear Term	Weighted	0.05	1	0.05	417.745	0			Linear Term	Weighted	0.278	1	0.278	555.592	0
		Deviation	0	1	0	9.791	0.004				Deviation	0.002	1	0.002	18.718	0				Deviation	0	1	0	0.097	0.758
Within Groups			0	27	0				Within Groups			0.003	27	0				Within Groups			0.013	27	0
Total			0	29					Total			0.056	29					Total			0.291	29
LSD									LSD									LSD
(I) lines	(J) lines	P-Value	95% Confidence Interval for Mean						(I) lines	(J) lines	P-Value	95% Confidence Interval for Mean						(I) lines	(J) lines	P-Value	95% Confidence Interval for Mean
			Lower Bound	Upper Bound								Lower Bound	Upper Bound								Lower Bound	Upper Bound
WT	OE#1	0	0.0044	0.0082					WT	OE#1	0	0.0217	0.0417					WT	OE#1	0	0.0946	0.1356
	OE#2	0	0.0057	0.0095						OE#2	0	0.0901	0.1101						OE#2	0	0.2151	0.2561
OE#1	WT	0	-0.0082	-0.0044					OE#1	WT	0	-0.0417	-0.0217					OE#1	WT	0	-0.1356	-0.0946
	OE#2	0.17	-0.0006	0.0032						OE#2	0	0.0584	0.0784						OE#2	0	0.1	0.141
OE#2	WT	0	-0.0095	-0.0057					OE#2	WT	0	-0.1101	-0.0901					OE#2	WT	0	-0.2561	-0.2151
	OE#1	0.17	-0.0032	0.0006						OE#1	0	-0.0784	-0.0584						OE#1	0	-0.141	-0.1
* The significant level is 0.05.									* The significant level is 0.05.									* The significant level is 0.05.
