# Supplementary material for: Overexpression of LtKNOX1 from Lilium tsingtauense in Nicotiana benthamiana affects the development of leaf morphology
Source: Plant Signal Behav. 2022 Feb 10;17(1):2031783. doi: 10.1080/15592324.2022.2031783 (PMC9176240; doi:10.1080/15592324.2022.2031783)
Supplement: Supplemental Material [file KPSB_A_2031783_SM9287.zip › Supplemental Table S6.xlsx]

## Sheet: Fig. 6 data
	WT	OE#1	OE#2
plant height/cm	17.89±1.19	17.61±1.33	15.60±0.72
internode length/cm	2.18±0.22	2.02±0.22	1.13±0.07
petiole length/cm	2.57±0.13	2.12±0.16	1.30±0.16
petiole width/cm	1.31±0.04	1.50±0.23	2.13±0.05
Initiation order of leaves	WT	OE#1	OE#2
1	4.45	3.19	1.052
2	5.08	3.235	2.199
3	6.049	4.866	2.784
4	11.48	8.45	6.24
5	20.296	16.03	12.152
6	28.762	19.818	14.699
7	38.029	25.241	20.473
8	43.458	27.291	22.64
9	48.557	40.334	26.992
10	64.13	42.993	34.795
11	64.791	44.093	38.777
12	53.206	46.593	38.39
13	55.802	45.263	40.139
14	55.276	45.136	40.236
15	48.192	47.292	38.682

## Sheet: Fig. 6 Raw data
	plant height/cm					internode length/cm
	WT	OE#1	OE#2			WT	OE#1	OE#2
	16.9	16.5	16.3			1.9	1.91	1.1
	17.5	19.7	15.9			1.87	1.8	1.05
	18.2	18.8	15.7			2.22	2.35	1.23
	16.54	18.95	15.45			2.02	2.102	1.201
	19.21	16.41	16.23			2.19	2.165	1.19
	19.47	17.7	14.59			2.35	1.88	1.08
	17.65	18.31	15.11			2.57	2.34	1.12
	16.03	17.54	16.78			2.01	2.01	1.22
	18.11	16.69	15.24			2.34	1.76	1.101
	19.25	15.52	14.69			2.29	1.84	1.05
Mean	17.886	17.612	15.599		Mean	2.176	2.0157	1.1342
SD	1.18812	1.33206	0.716449		SD	0.223418	0.215784	0.0696863
	petiole length/cm					petiole width/cm
	WT	OE#1	OE#2			WT	OE#1	OE#2
	2.56	1.85	1.025			1.33	1.45	2.125
	2.74	2.09	1.3			1.352	1.34	2.107
	2.31	2.2	1.1			1.343	1.38	2.15
	2.648	1.941	1.2215			1.321	1.55	2.21
	2.46	2.02	1.256			1.256	1.35	2.19
	2.451	2.16	1.48			1.254	1.32	2.11
	2.62	2.045	1.503			1.265	1.345	2.05
	2.67	2.33	1.436			1.315	1.309	2.071
	2.695	2.34	1.32			1.326	1.97	2.105
	2.57	2.259	1.387			1.348	1.84	2.2
Mean	2.5724	2.1235	1.30285		Mean	1.311	1.4854	2.1318
SD	0.132083	0.163695	0.157662		SD	0.0382477	0.234467	0.0544953

## Sheet: Fig. 6 Variance
plant height/cm									internode length/cm
ANOVA	Analysis of variance: one-way analysis of variance								ANOVA	Analysis of variance: one-way analysis of variance
			ss	df	ms	F	Sig.					ss	df	ms	F	Sig.
Between Group (Combined)			31.192	2	15.596	12.648	0		Between Group (Combined)			6.294	2	3.147	93.161	0
	Linear Term	Weighted	26.152	1	26.152	21.208	0			Linear Term	Weighted	5.427	1	5.427	160.658	0
		Deviation	5.04	1	5.04	4.087	0.053				Deviation	0.867	1	0.867	25.664	0
Within Groups			33.294	27	1.233				Within Groups			0.912	27	0.034
Total			64.486	29					Total			7.206	29
LSD									LSD
(I) lines	(J) lines	P-Value	95% Confidence Interval for Mean						(I) lines	(J) lines	P-Value	95% Confidence Interval for Mean
			Lower Bound	Upper Bound								Lower Bound	Upper Bound
WT	OE#1	0.586	-0.745	1.293					WT	OE#1	0.062	-0.0083	0.3289
	OE#2	0	1.268	3.306						OE#2	0	0.8732	1.2104
OE#1	WT	0.586	-1.293	0.745					OE#1	WT	0.062	-0.3289	0.0083
	OE#2	0	0.994	3.032						OE#2	0	0.7129	1.0501
OE#2	WT	0	-3.306	-1.268					OE#2	WT	0	-1.2104	-0.8732
	OE#1	0	-3.032	-0.994						OE#1	0	-1.0501	-0.7129
* The significant level is 0.05.									* The significant level is 0.05.
petiole length/cm									petiole width/cm
ANOVA	Analysis of variance: one-way analysis of variance								ANOVA	Analysis of variance: one-way analysis of variance
			ss	df	ms	F	Sig.					ss	df	ms	F	Sig.
Between Group (Combined)			8.289	2	4.145	179.939	0		Between Group (Combined)			3.74	2	1.87	94.429	0
	Linear Term	Weighted	8.059	1	8.059	349.879	0			Linear Term	Weighted	3.369	1	3.369	170.108	0
		Deviation	0.23	1	0.23	10	0.004				Deviation	0.371	1	0.371	18.75	0
Within Groups			0.622	27	0.023				Within Groups			0.535	27	0.02
Total			8.911	29					Total			4.275	29
LSD									LSD
(I) lines	(J) lines	P-Value	95% Confidence Interval for Mean						(I) lines	(J) lines	P-Value	95% Confidence Interval for Mean
			Lower Bound	Upper Bound								Lower Bound	Upper Bound
WT	OE#1	0	0.3096	0.5882					WT	OE#1	0	0.5173	0.7755
	OE#2	0	1.1303	1.4088						OE#2	0	0.6917	0.9499
OE#1	WT	0	-0.5882	-0.3096					OE#1	WT	0	-0.7755	-0.5173
	OE#2	0	0.6814	0.9599						OE#2	0.01	0.0453	0.3035
OE#2	WT	0	-1.4088	-1.1303					OE#2	WT	0	-0.9499	-0.6917
	OE#1	0	-0.9599	-0.6814						OE#1	0.01	-0.3035	-0.0453
* The significant level is 0.05.									* The significant level is 0.05.
