# Supplementary material for: Overexpression of LtKNOX1 from Lilium tsingtauense in Nicotiana benthamiana affects the development of leaf morphology
Source: Plant Signal Behav. 2022 Feb 10;17(1):2031783. doi: 10.1080/15592324.2022.2031783 (PMC9176240; doi:10.1080/15592324.2022.2031783)
Supplement: Supplemental Material [file KPSB_A_2031783_SM9287.zip › Supplemental Table S7.xlsx]

## Sheet: Fig. 7 data
Cell Area(μm²)
Adaxial
	WT	WT-leaf margin	OE#1	OE#2	OE#3	OE#1-leaf margin	OE#2-leaf margin
Mean	1009.02	951.4	673.881	300.471	394.155	411.001	177.902
SD	117.917	100.894	61.7092	81.1428	295.452	75.448	38.1869
Abaxial
	WT	WT-leaf margin	OE#1	OE#2	OE#3	OE#1-leaf margin	OE#2-leaf margin
Mean	2085.39	2079.93	496.48	141.971	752.963	254.883	93.9274
SD	452.921	376.956	63.7442	19.4834	139.334	16.3725	28.0383
Cell Number
Adaxial
	WT	WT-leaf margin	OE#1	OE#2	OE#3	OE#1-leaf margin	OE#2-leaf margin
Mean	14.8	14.1	19.1	33.7	25.1	27.5	44.8
SD	1.39841	1.66333	2.60128	2.21359	2.72641	2.91548	2.69979
Abaxial
	WT	WT-leaf margin	OE#1	OE#2	OE#3	OE#1-leaf margin	OE#2-leaf margin
Mean	21.9	23.7	29.5	47.5	31.7	47.2	59.4
SD	2.33095	2.66875	1.58114	1.71594	2.21359	2.34758	2.06559

## Sheet: Fig. 7 Raw data
Cell Area(μm²)
Adaxial									Abaxial
	WT	WT-leaf margin	OE#1	OE#2	OE#3	OE#1-leaf margin	OE#2-leaf margin			WT	WT-leaf margin	OE#1	OE#2	OE#3	OE#1-leaf margin	OE#2-leaf margin
	1081	999	673.667	224.278	454.11	448.03	220.586			1595.97	2587.32	369.397	141.083	990.951	275.33	53.515
	832	1000	569.886	216.472	1083.03	425.182	173.971			1885.58	2657.07	553.417	129.25	689.457	258.789	120.66
	1054	867	727.758	423.944	181.306	509.651	236.883			2384.31	2041.85	529.417	162.118	869.118	223.944	124.011
	1033	850	751.126	335.972	234.556	438.554	158.2			2055.12	1952.62	543.25	124.278	791.095	271.114	107.726
	1248.91	987	674.763	336.222	85.278	425.963	211.16			2442.14	1450	565.694	132.564	669.836	249.121	97.292
	1010	1045	698.914	295.056	286.222	292.664	199.896			2349.04	1775	526.183	166.3	713.531	233.155	110.62
	980	876	659.151	258.722	458.715	307.882	113.97			1402.73	2345.02	465.497	157.23	787.963	264.148	64.57
	923	784	679.05	419.667	336.021	450.302	154.03			1548.15	1782.41	485.02	120.23	561.907	251.301	100.28
	874.12	1002	732.19	188.222	657.661	485.61	146.84			2546.68	2001.75	413.656	167.26	888.6	254.618	48.14
	1054.16	1104	572.31	306.16	164.65	326.17	163.48			2644.22	2206.3	513.265	119.4	567.17	267.312	112.46
Mean	1009.02	951.4	673.881	300.471	394.155	411.001	177.902		Mean	2085.39	2079.93	496.48	141.971	752.963	254.883	93.9274
SD	117.917	100.894	61.7092	81.1428	295.452	75.448	38.1869		SD	452.921	376.956	63.7442	19.4834	139.334	16.3725	28.0383
Cell Number
Adaxial									Abaxial
	WT	WT-leaf margin	OE#1	OE#2	OE#3	OE#1-leaf margin	OE#2-leaf margin			WT	WT-leaf margin	OE#1	OE#2	OE#3	OE#1-leaf margin	OE#2-leaf margin
	15	13	15	33	25	28	40			24	18	30	47	29	45	59
	14	12	19	35	22	30	44			23	24	28	46	35	48	60
	16	14	20	30	27	24	45			18	25	29	47	32	44	57
	15	15	22	34	24	33	46			22	23	31	50	34	49	62
	15	16	23	37	26	25	49			25	24	27	48	31	47	59
	14	17	21	31	20	26	48			21	27	28	49	32	44	58
	12	12	16	35	24	30	43			20	22	30	45	28	50	63
	17	13	18	32	26	27	42			19	27	29	47	33	49	61
	14	14	20	36	28	28	45			23	25	32	46	30	50	57
	16	15	17	34	29	24	46			24	22	31	50	33	46	58
Mean	14.8	14.1	19.1	33.7	25.1	27.5	44.8		Mean	21.9	23.7	29.5	47.5	31.7	47.2	59.4
SD	1.39841	1.66333	2.60128	2.21359	2.72641	2.91548	2.69979		SD	2.33095	2.66875	1.58114	1.71594	2.21359	2.34758	2.06559

## Sheet: Fig. 7 Variance
Cell Area(μm²)
Adaxial										Abaxial
ANOVA	Analysis of variance: one-way analysis of variance									ANOVA	Analysis of variance: one-way analysis of variance
			ss	df	ms	F	Sig.						ss	df	ms	F	Sig.
Between Group (Combined)			6.3084e+06	6	1.0514e+06	57.089	0			Between Group (Combined)			4.60016e+07	6	7.66694e+06	144.215	0
	Linear Term	Weighted	5.30442e+06	1	5.30442e+06	288.018	0				Linear Term	Weighted	3.13428e+07	1	3.13428e+07	589.556	0
		Deviation	1.00398e+06	5	200796	10.903	0					Deviation	1.46588e+07	5	2.93177e+06	55.146	0
Within Groups			1.16027e+06	63	18417					Within Groups			3.34929e+06	63	53163.4
Total			7.46867e+06	69						Total			4.93509e+07	69
LSD										LSD
(I) lines	(J) lines	P-Value	95% Confidence Interval for Mean							(I) lines	(J) lines	P-Value	95% Confidence Interval for Mean
			Lower Bound	Upper Bound									Lower Bound	Upper Bound
WT	WT-leaf margin	0.346	-63.6623	178.9						WT	WT-leaf margin	0.958	-200.598	211.52
	OE#1	0	213.856	456.418							OE#1	0	1382.86	1794.97
	OE#2	0	587.267	829.829							OE#2	0	1737.37	2149.48
	OE#3	0	493.582	736.144							OE#3	0	1126.37	1538.49
	OE#1-leaf margin	0	476.739	719.301							OE#1-leaf margin	0	1624.45	2036.57
	OE#2-leaf margin	0	709.836	952.398							OE#2-leaf margin	0	1785.41	2197.53
WT-leaf margin	WT	0.346	-178.9	63.6623						WT-leaf margin	WT	0.958	-211.52	200.598
	OE#1	0	156.237	398.799							OE#1	0	1377.39	1789.51
	OE#2	0	529.648	772.21							OE#2	0	1731.9	2144.02
	OE#3	0	435.963	678.525							OE#3	0	1120.91	1533.03
	OE#1-leaf margin	0	419.12	661.682							OE#1-leaf margin	0	1618.99	2031.11
	OE#2-leaf margin	0	652.217	894.779							OE#2-leaf margin	0	1779.95	2192.06
OE#1	WT	0	-456.418	-213.856						OE#1	WT	0	-1794.97	-1382.86
	WT-leaf margin	0	-398.799	-156.237							WT-leaf margin	0	-1789.51	-1377.39
	OE#2	0	252.13	494.692							OE#2	0.001	148.451	560.569
	OE#3	0	158.445	401.007							OE#3	0.016	-462.542	-50.4244
	OE#1-leaf margin	0	141.602	384.164							OE#1-leaf margin	0.022	35.5394	447.657
	OE#2-leaf margin	0	374.699	617.261							OE#2-leaf margin	0	196.494	608.612
OE#2	WT	0	-829.829	-587.267						OE#2	WT	0	-2149.48	-1737.37
	WT-leaf margin	0	-772.21	-529.648							WT-leaf margin	0	-2144.02	-1731.9
	OE#1	0	-494.692	-252.13							OE#1	0.001	-560.569	-148.451
	OE#3	0.128	-214.966	27.5963							OE#3	0	-817.052	-404.934
	OE#1-leaf margin	0.073	-231.809	10.7533							OE#1-leaf margin	0.278	-318.971	93.1466
	OE#2-leaf margin	0.048	1.2877	243.85							OE#2-leaf margin	0.643	-158.016	254.102
OE#3	WT	0	-736.144	-493.582						OE#3	WT	0	-1538.49	-1126.37
	WT-leaf margin	0	-678.525	-435.963							WT-leaf margin	0	-1533.03	-1120.91
	OE#1	0	-401.007	-158.445							OE#1	0.016	50.4244	462.542
	OE#2	0.128	-27.5963	214.966							OE#2	0	404.934	817.052
	OE#1-leaf margin	0.782	-138.124	104.438							OE#1-leaf margin	0	292.022	704.14
	OE#2-leaf margin	0.001	94.9727	337.535							OE#2-leaf margin	0	452.977	865.095
OE#1-leaf margin	WT	0	-719.301	-476.739						OE#1-leaf margin	WT	0	-2036.57	-1624.45
	WT-leaf margin	0	-661.682	-419.12							WT-leaf margin	0	-2031.11	-1618.99
	OE#1	0	-384.164	-141.602							OE#1	0.022	-447.657	-35.5394
	OE#2	0.073	-10.7533	231.809							OE#2	0.278	-93.1466	318.971
	OE#3	0.782	-104.438	138.124							OE#3	0	-704.14	-292.022
	OE#2-leaf margin	0	111.816	354.378							OE#2-leaf margin	0.124	-45.1036	367.014
OE#2-leaf margin	WT	0	-952.398	-709.836						OE#2-leaf margin	WT	0	-2197.53	-1785.41
	WT-leaf margin	0	-894.779	-652.217							WT-leaf margin	0	-2192.06	-1779.95
	OE#1	0	-617.261	-374.699							OE#1	0	-608.612	-196.494
	OE#2	0.048	-243.85	-1.2877							OE#2	0.643	-254.102	158.016
	OE#3	0.001	-337.535	-94.9727							OE#3	0	-865.095	-452.977
	OE#1-leaf margin	0	-354.378	-111.816							OE#1-leaf margin	0.124	-367.014	45.1036
* The significant level is 0.05.										* The significant level is 0.05.
Cell Number
Adaxial										Abaxial
ANOVA	Analysis of variance: one-way analysis of variance									ANOVA	Analysis of variance: one-way analysis of variance
			ss	df	ms	F	Sig.						ss	df	ms	F	Sig.
Between Group (Combined)			7292.49	6	1215.41	214.786	0			Between Group (Combined)			12047.7	6	2007.96	430.13	0
	Linear Term	Weighted	5385.66	1	5385.66	951.743	0				Linear Term	Weighted	9338.17	1	9338.17	2000.36	0
		Deviation	1906.83	5	381.366	67.394	0					Deviation	2709.57	5	541.914	116.085	0
Within Groups			356.5	63	5.659					Within Groups			294.1	63	4.668
Total			7648.99	69						Total			12341.8	69
LSD										LSD
(I) lines	(J) lines	P-Value	95% Confidence Interval for Mean							(I) lines	(J) lines	P-Value	95% Confidence Interval for Mean
			Lower Bound	Upper Bound									Lower Bound	Upper Bound
WT	WT-leaf margin	0.513	-1.4259	2.8259						WT	WT-leaf margin	0.067	-3.7309	0.1309
	OE#1	0	-6.4259	-2.1741							OE#1	0	-9.5309	-5.6691
	OE#2	0	-21.0259	-16.7741							OE#2	0	-27.5309	-23.6691
	OE#3	0	-12.4259	-8.1741							OE#3	0	-11.7309	-7.8691
	OE#1-leaf margin	0	-14.8259	-10.5741							OE#1-leaf margin	0	-27.2309	-23.3691
	OE#2-leaf margin	0	-32.1259	-27.8741							OE#2-leaf margin	0	-39.4309	-35.5691
WT-leaf margin	WT	0.513	-2.8259	1.4259						WT-leaf margin	WT	0.067	-0.1309	3.7309
	OE#1	0	-7.1259	-2.8741							OE#1	0	-7.7309	-3.8691
	OE#2	0	-21.7259	-17.4741							OE#2	0	-25.7309	-21.8691
	OE#3	0	-13.1259	-8.8741							OE#3	0	-9.9309	-6.0691
	OE#1-leaf margin	0	-15.5259	-11.2741							OE#1-leaf margin	0	-25.4309	-21.5691
	OE#2-leaf margin	0	-32.8259	-28.5741							OE#2-leaf margin	0	-37.6309	-33.7691
OE#1	WT	0	2.1741	6.4259						OE#1	WT	0	5.6691	9.5309
	WT-leaf margin	0	2.8741	7.1259							WT-leaf margin	0	3.8691	7.7309
	OE#2	0	-16.7259	-12.4741							OE#2	0	-19.9309	-16.0691
	OE#3	0	-8.1259	-3.8741							OE#3	0.026	-4.1309	-0.2691
	OE#1-leaf margin	0	-10.5259	-6.2741							OE#1-leaf margin	0	-19.6309	-15.7691
	OE#2-leaf margin	0	-27.8259	-23.5741							OE#2-leaf margin	0	-31.8309	-27.9691
OE#2	WT	0	16.7741	21.0259						OE#2	WT	0	23.6691	27.5309
	WT-leaf margin	0	17.4741	21.7259							WT-leaf margin	0	21.8691	25.7309
	OE#1	0	12.4741	16.7259							OE#1	0	16.0691	19.9309
	OE#3	0	6.4741	10.7259							OE#3	0	13.8691	17.7309
	OE#1-leaf margin	0	4.0741	8.3259							OE#1-leaf margin	0.757	-1.6309	2.2309
	OE#2-leaf margin	0	-13.2259	-8.9741							OE#2-leaf margin	0	-13.8309	-9.9691
OE#3	WT	0	8.1741	12.4259						OE#3	WT	0	7.8691	11.7309
	WT-leaf margin	0	8.8741	13.1259							WT-leaf margin	0	6.0691	9.9309
	OE#1	0	3.8741	8.1259							OE#1	0.026	0.2691	4.1309
	OE#2	0	-10.7259	-6.4741							OE#2	0	-17.7309	-13.8691
	OE#1-leaf margin	0.028	-4.5259	-0.2741							OE#1-leaf margin	0	-17.4309	-13.5691
	OE#2-leaf margin	0	-21.8259	-17.5741							OE#2-leaf margin	0	-29.6309	-25.7691
OE#1-leaf margin	WT	0	10.5741	14.8259						OE#1-leaf margin	WT	0	23.3691	27.2309
	WT-leaf margin	0	11.2741	15.5259							WT-leaf margin	0	21.5691	25.4309
	OE#1	0	6.2741	10.5259							OE#1	0	15.7691	19.6309
	OE#2	0	-8.3259	-4.0741							OE#2	0.757	-2.2309	1.6309
	OE#3	0.028	0.2741	4.5259							OE#3	0	13.5691	17.4309
	OE#2-leaf margin	0	-19.4259	-15.1741							OE#2-leaf margin	0	-14.1309	-10.2691
OE#2-leaf margin	WT	0	27.8741	32.1259						OE#2-leaf margin	WT	0	35.5691	39.4309
	WT-leaf margin	0	28.5741	32.8259							WT-leaf margin	0	33.7691	37.6309
	OE#1	0	23.5741	27.8259							OE#1	0	27.9691	31.8309
	OE#2	0	8.9741	13.2259							OE#2	0	9.9691	13.8309
	OE#3	0	17.5741	21.8259							OE#3	0	25.7691	29.6309
	OE#1-leaf margin	0	15.1741	19.4259							OE#1-leaf margin	0	10.2691	14.1309
* The significant level is 0.05.										* The significant level is 0.05.
